# Supplementary material for: 2-(Benzothia­zol-2-yl­sulfanyl)­acetic acid
Source: Acta Crystallogr Sect E Struct Rep Online. 2010 Oct 23;66(Pt 11):o2912. doi: 10.1107/S1600536810041796 (PMC3009155; doi:10.1107/S1600536810041796)
Supplement: Supplementary file 2 [file e-66-o2912-Isup2.hkl]

# 
# h,k,l, Fc-squared, Fo-squared, sigma(Fo-squared) and status flag 
# 
data_I
_shelx_title ' f in P2(1)/c' 
_shelx_refln_list_code          4 
_shelx_F_calc_maximum      246.80 
_exptl_crystal_F_000       464.00 
_reflns_d_resolution_high  0.8348 
 
loop_ 
 _symmetry_equiv_pos_as_xyz 
 'x, y, z' 
 '-x, y+1/2, -z+1/2' 
 '-x, -y, -z' 
 'x, -y-1/2, z-1/2' 
 
_cell_length_a     6.0374 
_cell_length_b    19.2450 
_cell_length_c     8.1250 
_cell_angle_alpha  90.000 
_cell_angle_beta   90.419 
_cell_angle_gamma  90.000 
 
_shelx_F_squared_multiplier     1.000 
 
loop_ 
 _refln_index_h 
 _refln_index_k 
 _refln_index_l 
 _refln_F_squared_calc 
 _refln_F_squared_meas 
 _refln_F_squared_sigma 
 _refln_observed_status 
   1   0   0      762.72      865.69     10.71 o 
   2   0   0     1551.10     1519.22     18.66 o 
   3   0   0      393.88      429.65      7.27 o 
   4   0   0     1053.27     1079.34     15.58 o 
   5   0   0       23.12       26.94      4.40 o 
   6   0   0      161.41      161.64      9.35 o 
   7   0   0        4.94        6.05      3.30 o 
   1   1   0     2122.83     2134.21     29.63 o 
   2   1   0      327.31      334.75      6.11 o 
   3   1   0      394.28      421.29      5.14 o 
   4   1   0      308.28      313.64      5.66 o 
   5   1   0       86.91       84.78      4.46 o 
   6   1   0       40.99       33.19      3.68 o 
   7   1   0       32.05       34.79      7.97 o 
   0   2   0        3.61        4.82      0.82 o 
   1   2   0     6153.88     6127.32    127.99 o 
   2   2   0       56.01       68.37      1.49 o 
   3   2   0     1633.73     1608.95     14.62 o 
   4   2   0      927.55      897.41     11.55 o 
   5   2   0      247.26      236.00      7.97 o 
   6   2   0      209.92      207.34     15.12 o 
   7   2   0       17.47       12.98      3.85 o 
   1   3   0     1026.90      997.57     12.33 o 
   2   3   0     3298.45     3265.32     32.13 o 
   3   3   0       20.48       33.16      1.69 o 
   4   3   0      830.21      786.43     10.59 o 
   5   3   0      256.46      234.43     14.57 o 
   6   3   0      406.21      407.47     25.84 o 
   7   3   0       12.60       13.27      3.57 o 
   0   4   0     4290.32     3962.22     59.41 o 
   1   4   0      683.36      691.91      8.66 o 
   2   4   0     5028.14     5187.96     41.80 o 
   3   4   0      926.18      983.79      9.99 o 
   4   4   0      159.27      157.22      4.10 o 
   5   4   0       80.92       78.37      4.46 o 
   6   4   0      137.01      137.75     10.17 o 
   7   4   0       31.15       27.43      4.07 o 
   1   5   0      599.21      581.57     10.13 o 
   2   5   0      544.25      539.53     11.04 o 
   3   5   0      403.70      387.86      5.24 o 
   4   5   0      160.62      154.94      4.20 o 
   5   5   0       35.87       34.33      3.29 o 
   6   5   0       18.63       17.61      4.40 o 
   7   5   0       66.74       58.50      5.24 o 
   0   6   0     3919.83     3893.08     45.19 o 
   1   6   0      329.50      315.76      7.38 o 
   2   6   0     1705.79     1696.13     15.12 o 
   3   6   0     1794.11     1906.10     33.31 o 
   4   6   0       58.89       68.83      2.95 o 
   5   6   0        0.10       -0.27      1.55 o 
   6   6   0        2.63        0.55      1.72 o 
   1   7   0      224.53      230.57      4.09 o 
   2   7   0      448.18      463.84      7.65 o 
   3   7   0       10.17       15.20      1.01 o 
   4   7   0       62.01       59.99      2.86 o 
   5   7   0        3.12        3.30      2.47 o 
   6   7   0       69.64       79.04      9.35 o 
   0   8   0     1732.80     1703.01     21.99 o 
   1   8   0     1750.12     1863.89     41.99 o 
   2   8   0        0.90        0.66      0.65 o 
   3   8   0      192.02      203.06      3.70 o 
   4   8   0        3.77        3.48      1.27 o 
   5   8   0      234.83      233.74     22.27 o 
   6   8   0      138.44      133.21      6.41 o 
   1   9   0      666.27      674.56      8.73 o 
   2   9   0      466.51      473.21      6.04 o 
   3   9   0       39.42       38.50      2.64 o 
   4   9   0       83.24       81.24      3.49 o 
   5   9   0      123.92      130.03      5.83 o 
   6   9   0       27.29       22.33      3.50 o 
   0  10   0      560.29      583.28     11.83 o 
   1  10   0        1.86       -0.04      0.43 o 
   2  10   0      390.10      362.60      6.35 o 
   3  10   0      298.71      286.77      5.28 o 
   4  10   0       18.53       20.07      2.10 o 
   5  10   0      120.30      132.28      6.02 o 
   6  10   0       20.04       12.85      4.12 o 
   1  11   0       14.47       11.91      1.09 o 
   2  11   0      755.01      739.69      8.67 o 
   3  11   0       11.92       14.16      1.78 o 
   4  11   0      711.16      676.54     15.94 o 
   5  11   0       56.83       53.31      4.46 o 
   6  11   0        0.05        2.30      2.11 o 
   0  12   0      602.92      650.70     17.60 o 
   1  12   0      391.99      414.78      6.03 o 
   2  12   0      138.56      145.45      3.40 o 
   3  12   0      103.58       88.82      3.59 o 
   4  12   0       57.48       57.27      3.27 o 
   5  12   0      180.61      192.69      7.57 o 
   6  12   0        0.12        0.50      2.24 o 
   1  13   0     2062.04     1975.06     22.67 o 
   2  13   0      128.19      129.45      4.42 o 
   3  13   0      877.86      848.10     12.58 o 
   4  13   0       80.91       70.08      3.69 o 
   5  13   0        6.60        7.15      1.90 o 
   0  14   0     1780.56     1755.57     37.43 o 
   1  14   0       10.13        7.58      1.67 o 
   2  14   0      860.81      865.23     12.81 o 
   3  14   0        3.73        0.98      1.35 o 
   4  14   0       33.53       38.46      3.06 o 
   5  14   0        1.22        0.55      1.59 o 
   1  15   0      298.70      280.44      6.62 o 
   2  15   0      481.34      465.30      8.97 o 
   3  15   0        7.29        5.63      1.67 o 
   4  15   0       26.72       27.18      3.18 o 
   5  15   0       24.54       19.56      2.63 o 
   0  16   0       60.33       67.62      6.60 o 
   1  16   0        0.16       -0.11      1.79 o 
   2  16   0       27.02       35.84      3.52 o 
   3  16   0      425.00      414.88     19.64 o 
   4  16   0      188.84      199.80      6.24 o 
   5  16   0      294.64      314.95     10.73 o 
   1  17   0       32.05       29.32      2.66 o 
   2  17   0      149.03      148.70      9.53 o 
   3  17   0      378.05      412.89     14.76 o 
   4  17   0      195.71      203.79      6.45 o 
   0  18   0     1322.22     1179.62     30.26 o 
   1  18   0        9.84       10.17      2.10 o 
   2  18   0      198.72      208.93      6.33 o 
   3  18   0        6.50        5.22      3.02 o 
   4  18   0       56.87       53.58      3.91 o 
   1  19   0      353.29      361.53      8.62 o 
   2  19   0       20.98       19.17      2.74 o 
   3  19   0      202.12      207.26      8.52 o 
   4  19   0       25.65       29.49      3.24 o 
   0  20   0      329.49      345.31     15.40 o 
   1  20   0       24.57       22.42      4.40 o 
   2  20   0       58.67       68.05      4.28 o 
   3  20   0        7.67        8.14      2.90 o 
   1  21   0        3.10        3.13      2.50 o 
   2  21   0      252.27      272.50      8.99 o 
   0  22   0       10.27        8.25      4.40 o 
   1  22   0       59.02       65.82     11.00 o 
   2  22   0        1.33        1.02      2.70 o 
  -7   1   1       19.90       15.70      5.22 o 
  -6   1   1      608.90      618.45     14.00 o 
  -5   1   1      127.18      113.21     11.27 o 
  -4   1   1      137.23      129.11      3.25 o 
  -3   1   1      456.82      448.61      5.67 o 
  -2   1   1      294.61      290.79      3.78 o 
  -1   1   1      359.35      323.55      3.43 o 
   0   1   1     1415.00     1378.93     13.08 o 
   1   1   1      190.06      215.26      4.46 o 
   2   1   1      830.89      843.30      9.37 o 
   3   1   1      435.04      403.38      6.56 o 
   4   1   1      118.94      117.44      5.50 o 
   5   1   1     1409.12     1308.87     21.01 o 
   6   1   1       52.77       45.94      4.67 o 
   7   1   1        7.18        6.47      2.50 o 
  -7   2   1       31.22       28.73      4.07 o 
  -6   2   1        0.38       -0.82      1.94 o 
  -5   2   1       59.27       54.98      3.89 o 
  -4   2   1       14.81       15.80      1.29 o 
  -3   2   1       27.98       26.98      1.37 o 
  -2   2   1      380.34      350.24      4.33 o 
  -1   2   1     3482.15     3713.50     41.52 o 
   0   2   1     2915.22     3059.95     24.41 o 
   1   2   1     2502.91     2482.05     28.54 o 
   2   2   1      143.66      151.16      4.68 o 
   3   2   1      488.94      510.88      6.96 o 
   4   2   1       26.59       31.12      2.72 o 
   5   2   1        8.70       11.09      3.30 o 
   6   2   1      103.17       93.71      9.35 o 
   7   2   1       41.50       43.57      6.32 o 
  -7   3   1       14.49       11.58      3.04 o 
  -6   3   1      145.24      127.16      6.02 o 
  -5   3   1      214.33      209.16      8.52 o 
  -4   3   1      261.31      272.64      4.61 o 
  -3   3   1        2.22        0.55      0.55 o 
  -2   3   1     1461.47     1447.24     13.08 o 
  -1   3   1      885.59      908.63      8.43 o 
   0   3   1      317.85      306.27      3.28 o 
   1   3   1     1133.73     1169.70     15.83 o 
   2   3   1      366.19      430.78      4.74 o 
   3   3   1     1189.32     1263.55     22.63 o 
   4   3   1       64.46       67.40      3.50 o 
   5   3   1      506.14      485.18     11.08 o 
   6   3   1       45.36       42.25      4.07 o 
   7   3   1       37.44       36.04      4.28 o 
  -7   4   1        6.96        6.60      2.72 o 
  -6   4   1       22.54       32.27      6.87 o 
  -5   4   1      701.99      709.26     14.19 o 
  -4   4   1     1039.79     1074.20     20.25 o 
  -3   4   1      892.84      899.31     20.27 o 
  -2   4   1      428.56      406.75      5.08 o 
  -1   4   1      799.18      825.28     10.39 o 
   0   4   1      388.36      395.46      3.81 o 
   1   4   1        0.17        2.35      0.84 o 
   2   4   1     2225.30     2285.55     26.74 o 
   3   4   1      946.78     1003.30      9.92 o 
   4   4   1     2180.26     2061.17     28.42 o 
   5   4   1       41.35       40.71      3.50 o 
   6   4   1      223.45      213.92     13.20 o 
   7   4   1       20.77       24.13      3.68 o 
  -7   5   1       19.60       18.29      3.50 o 
  -6   5   1      110.31      103.95      6.05 o 
  -5   5   1      104.14       93.49     10.17 o 
  -4   5   1       27.42       23.05      1.61 o 
  -3   5   1      811.73      811.04     10.56 o 
  -2   5   1     1286.09     1289.73     12.18 o 
  -1   5   1     1262.88     1217.72     13.14 o 
   0   5   1       13.24       17.11      0.81 o 
   1   5   1       44.40       50.99      2.46 o 
   2   5   1      232.88      268.38      4.13 o 
   3   5   1       96.57       90.05      2.11 o 
   4   5   1       97.80       99.05      4.69 o 
   5   5   1      308.36      302.31      9.90 o 
   6   5   1        8.77        7.70      2.33 o 
   7   5   1       32.86       24.65      4.07 o 
  -6   6   1        1.49       -0.55      1.94 o 
  -5   6   1       65.70       60.68      4.07 o 
  -4   6   1       31.29       34.05      2.31 o 
  -3   6   1        0.90        0.61      0.72 o 
  -2   6   1     1857.84     1859.90     23.04 o 
  -1   6   1     1902.04     1850.63     19.09 o 
   0   6   1     1000.95      933.55      8.01 o 
   1   6   1     5361.22     5521.38     83.02 o 
   2   6   1       55.43       48.28      1.61 o 
   3   6   1      771.50      780.24     14.29 o 
   4   6   1      210.10      219.56      5.27 o 
   5   6   1      173.88      161.37      6.22 o 
   6   6   1       50.09       49.24      4.67 o 
  -6   7   1        0.54        1.04      1.72 o 
  -5   7   1        8.00       11.30      1.90 o 
  -4   7   1       76.31       81.21      2.73 o 
  -3   7   1      328.34      341.38      6.81 o 
  -2   7   1      605.04      591.59      6.83 o 
  -1   7   1      982.08      994.45     11.64 o 
   0   7   1     2976.15     2920.40     21.91 o 
   1   7   1      169.73      197.92      3.21 o 
   2   7   1     1986.19     1946.27     36.87 o 
   3   7   1      182.90      197.17      6.13 o 
   4   7   1      391.14      386.00      7.26 o 
   5   7   1       29.33       33.02      6.60 o 
   6   7   1      180.63      188.58      7.57 o 
  -6   8   1        4.61        6.26      2.50 o 
  -5   8   1      163.74      175.99      8.41 o 
  -4   8   1      166.45      159.32      4.33 o 
  -3   8   1      215.94      204.74      4.04 o 
  -2   8   1      753.19      797.42      8.28 o 
  -1   8   1      376.57      323.39      5.60 o 
   0   8   1        3.56        1.27      0.56 o 
   1   8   1     2730.41     2911.10     29.53 o 
   2   8   1      615.44      595.11      9.45 o 
   3   8   1      147.08      146.59      2.97 o 
   4   8   1      608.01      605.49      8.14 o 
   5   8   1       41.90       40.10      3.85 o 
   6   8   1      143.20      137.48      6.61 o 
  -6   9   1      112.90      119.88     16.22 o 
  -5   9   1      222.11      235.60      7.58 o 
  -4   9   1      723.58      726.95      9.95 o 
  -3   9   1     1563.20     1507.72     22.33 o 
  -2   9   1      395.16      394.60      5.04 o 
  -1   9   1      477.15      455.05      7.19 o 
   0   9   1      448.79      499.66      5.53 o 
   1   9   1        0.06       -0.20      0.43 o 
   2   9   1      586.57      608.06      7.94 o 
   3   9   1     1939.44     1851.46     15.77 o 
   4   9   1       11.57       18.68      1.67 o 
   5   9   1      346.27      356.72     16.77 o 
   6   9   1       26.47       20.65      3.50 o 
  -6  10   1        9.79        8.80      2.72 o 
  -5  10   1      450.98      474.57      9.29 o 
  -4  10   1      445.93      434.59      6.99 o 
  -3  10   1      499.24      486.47      8.97 o 
  -2  10   1      301.12      296.31      5.92 o 
  -1  10   1     2989.08     3152.09     32.14 o 
   0  10   1     2573.05     2694.63     25.77 o 
   1  10   1       21.29       33.21      2.84 o 
   2  10   1     1249.64     1193.64     19.73 o 
   3  10   1       18.40       17.22      1.38 o 
   4  10   1     1609.08     1619.43     19.78 o 
   5  10   1        0.47       -0.55      1.55 o 
   6  10   1      165.99      181.93      7.96 o 
  -6  11   1       21.01       13.62      3.11 o 
  -5  11   1       89.41       87.30      4.22 o 
  -4  11   1      235.25      229.04      8.48 o 
  -3  11   1       11.38       12.06      2.14 o 
  -2  11   1      259.28      247.51      5.50 o 
  -1  11   1       35.33       44.08      2.75 o 
   0  11   1     1077.74     1014.17     12.65 o 
   1  11   1       29.08       23.15      2.06 o 
   2  11   1       56.29       48.51      2.01 o 
   3  11   1      239.05      241.68      4.61 o 
   4  11   1       19.29       22.65      2.95 o 
   5  11   1       29.49       25.94      3.50 o 
   6  11   1       26.96       22.47      3.68 o 
  -6  12   1        0.13        0.70      2.11 o 
  -5  12   1       14.34       19.23      3.24 o 
  -4  12   1      206.41      207.52      5.70 o 
  -3  12   1       38.25       45.93      3.02 o 
  -2  12   1      471.14      481.48     12.38 o 
  -1  12   1      683.49      625.89     12.30 o 
   0  12   1      584.22      513.07      9.49 o 
   1  12   1     2383.83     2438.92     22.25 o 
   2  12   1       18.42       26.19      2.70 o 
   3  12   1     1049.84     1015.81     13.75 o 
   4  12   1        5.83        0.92      1.27 o 
   5  12   1       10.68        6.87      2.33 o 
   6  12   1        0.09       -4.18      3.02 o 
  -5  13   1       11.21        9.87      1.99 o 
  -4  13   1        3.85        2.33      1.46 o 
  -3  13   1        1.47        3.98      1.46 o 
  -2  13   1      903.18      888.30     12.91 o 
  -1  13   1       27.33       28.56      2.26 o 
   0  13   1      173.43      157.06      5.83 o 
   1  13   1      212.70      204.86      4.77 o 
   2  13   1      292.27      280.50      5.14 o 
   3  13   1       14.47       13.40      2.33 o 
   4  13   1        6.31        2.20      1.46 o 
   5  13   1        0.00        1.37      1.94 o 
  -5  14   1       66.15       79.99      4.33 o 
  -4  14   1      187.33      193.19      7.08 o 
  -3  14   1      810.83      815.12     12.69 o 
  -2  14   1       76.72       77.64      4.95 o 
  -1  14   1       49.28       45.28      3.19 o 
   0  14   1       34.84       27.76      3.11 o 
   1  14   1      336.29      345.76      5.86 o 
   2  14   1     1066.14     1063.89     18.66 o 
   3  14   1      362.88      342.62     19.80 o 
   4  14   1      164.83      163.10      5.40 o 
   5  14   1       19.66       16.60      3.11 o 
  -5  15   1        9.77       10.57      2.42 o 
  -4  15   1       24.57       28.71      2.71 o 
  -3  15   1       60.62       53.10      3.27 o 
  -2  15   1       18.08       21.80      2.42 o 
  -1  15   1     1388.80     1386.62     18.09 o 
   0  15   1     1334.56     1312.14     21.78 o 
   1  15   1       26.93       26.06      2.30 o 
   2  15   1        0.51        1.52      1.46 o 
   3  15   1        5.60        9.40      5.22 o 
   4  15   1       13.35       14.38      2.31 o 
   5  15   1      273.72      284.27      9.72 o 
  -5  16   1        7.27        5.14      1.99 o 
  -4  16   1      180.20      183.85      6.53 o 
  -3  16   1       55.16       52.49      3.59 o 
  -2  16   1       27.77       28.36      4.61 o 
  -1  16   1       79.90       78.28      3.88 o 
   0  16   1       19.41       29.05      3.57 o 
   1  16   1        5.93        3.93      1.41 o 
   2  16   1      198.80      174.74      5.38 o 
   3  16   1      158.98      168.53      6.73 o 
   4  16   1       50.83       43.40      3.38 o 
   5  16   1       51.90       50.03      4.85 o 
  -4  17   1       23.77       20.21      2.50 o 
  -3  17   1      342.08      343.35      8.36 o 
  -2  17   1       56.69       46.13      5.69 o 
  -1  17   1       10.96       11.00      2.85 o 
   0  17   1        0.20       -2.33      1.55 o 
   1  17   1      107.67      109.04      4.58 o 
   2  17   1      200.39      180.74      5.70 o 
   3  17   1      398.88      406.26     11.08 o 
   4  17   1        5.17        3.85      1.90 o 
  -4  18   1      127.19      129.23      9.08 o 
  -3  18   1       13.14       15.39      3.89 o 
  -2  18   1      117.67      111.73      5.28 o 
  -1  18   1      113.69      111.26      4.74 o 
   0  18   1      517.73      495.23     12.63 o 
   1  18   1       86.64       77.53      3.96 o 
   2  18   1       28.28       34.19      3.35 o 
   3  18   1       52.89       57.42     10.72 o 
   4  18   1       38.49       45.98      3.69 o 
  -4  19   1       37.62       32.74      4.87 o 
  -3  19   1        9.12       12.38      2.63 o 
  -2  19   1       19.00       20.31      2.99 o 
  -1  19   1      124.71      140.36      9.90 o 
   0  19   1      175.29      178.14      7.78 o 
   1  19   1       18.33       18.81      2.59 o 
   2  19   1       33.20       42.88      3.35 o 
   3  19   1       80.43       87.85      5.79 o 
   4  19   1       36.08       31.44      3.78 o 
  -3  20   1        0.11        0.94      1.85 o 
  -2  20   1       26.46       29.58      5.08 o 
  -1  20   1      357.57      345.53     11.08 o 
   0  20   1      113.32      119.52      6.79 o 
   1  20   1      215.27      228.62      8.94 o 
   2  20   1       16.48       21.60      5.48 o 
   3  20   1      190.05      214.58      9.35 o 
  -2  21   1       76.81       96.57      5.01 o 
  -1  21   1       33.87       33.96      4.46 o 
   0  21   1      225.20      233.66     19.24 o 
   1  21   1      112.24      120.69      6.79 o 
   2  21   1      169.87      181.71      6.52 o 
  -2  22   1       64.42       67.98      4.65 o 
  -1  22   1       25.88       33.05      6.87 o 
   0  22   1        0.10        3.02      2.72 o 
   1  22   1        4.47        8.49      4.67 o 
   2  22   1       31.52       31.93      3.54 o 
  -7   0   2       96.06      118.20      9.35 o 
  -6   0   2        4.22        1.10      2.75 o 
  -5   0   2       17.71       19.24      3.85 o 
  -4   0   2       91.54      103.93      4.07 o 
  -3   0   2      122.95      105.58      7.42 o 
  -2   0   2      780.16      808.75     11.65 o 
  -1   0   2    60909.80    59795.70    564.02 o 
   0   0   2      130.35      167.24      3.29 o 
   1   0   2     2008.76     1988.27     23.21 o 
   2   0   2        1.41       -1.10      1.10 o 
   3   0   2     3550.91     3796.20     64.55 o 
   4   0   2        0.52        3.85      2.20 o 
   5   0   2       99.48      112.16      7.15 o 
   6   0   2       45.10       41.23      5.50 o 
   7   0   2        4.61        1.65      3.30 o 
  -7   1   2        0.64        2.20      3.57 o 
  -6   1   2      139.70      151.83      7.42 o 
  -5   1   2      232.35      242.13      5.88 o 
  -4   1   2        7.69       14.23      2.14 o 
  -3   1   2      238.05      218.04      3.85 o 
  -2   1   2      416.92      391.60      4.81 o 
  -1   1   2    13756.45    13673.98     86.19 o 
   0   1   2      717.92      754.88      7.01 o 
   1   1   2       72.99       68.70      1.29 o 
   2   1   2     2543.58     2499.93    131.80 o 
   3   1   2      931.17      904.92     14.01 o 
   4   1   2        0.55        0.27      1.37 o 
   5   1   2        0.60        0.55      1.55 o 
   6   1   2        2.27        1.65      1.55 o 
   7   1   2      105.32      103.22      7.97 o 
  -7   2   2        2.41        4.40      2.72 o 
  -6   2   2       49.64       51.07      6.87 o 
  -5   2   2        0.13        0.35      1.35 o 
  -4   2   2      430.22      426.34      6.24 o 
  -3   2   2      814.46      836.58     12.54 o 
  -2   2   2      297.11      345.26      4.45 o 
  -1   2   2     1476.84     1498.20     12.45 o 
   0   2   2     5984.80     6580.95     59.62 o 
   1   2   2       18.26       16.79      0.82 o 
   2   2   2      884.95      892.20     18.43 o 
   3   2   2     2800.34     2785.49     27.64 o 
   4   2   2      160.58      162.31     12.65 o 
   5   2   2     1047.99      987.88     29.98 o 
   6   2   2       71.28       79.30      5.05 o 
   7   2   2      205.25      209.13      8.55 o 
  -7   3   2      142.14      146.38     12.65 o 
  -6   3   2       30.67       24.93      3.29 o 
  -5   3   2      397.31      416.32      7.89 o 
  -4   3   2      257.21      266.59      4.86 o 
  -3   3   2     2532.88     2470.24     22.04 o 
  -2   3   2        5.75        7.92      0.72 o 
  -1   3   2      480.26      436.79      3.74 o 
   0   3   2     6368.46     6496.81     59.07 o 
   1   3   2       80.65       79.32      3.30 o 
   2   3   2      303.70      285.40      6.36 o 
   3   3   2       35.67       25.37      1.52 o 
   4   3   2      750.54      678.52     12.84 o 
   5   3   2       82.68       82.03     10.17 o 
   6   3   2      247.09      237.15      8.35 o 
   7   3   2        7.78        7.66      2.90 o 
  -6   4   2       33.73       34.63      3.83 o 
  -5   4   2        1.11        1.18      1.35 o 
  -4   4   2      335.39      334.96      5.90 o 
  -3   4   2      440.45      454.11      7.97 o 
  -2   4   2      112.89      120.70      2.45 o 
  -1   4   2      924.35      878.71      7.60 o 
   0   4   2      105.37      109.99      1.87 o 
   1   4   2     3928.85     4097.23     38.21 o 
   2   4   2      422.94      525.96      5.70 o 
   3   4   2      202.13      185.68      3.96 o 
   4   4   2       10.63        8.16      1.72 o 
   5   4   2      835.37      825.59     15.75 o 
   6   4   2       85.32       83.77      6.32 o 
  -6   5   2       51.38       52.74      4.46 o 
  -5   5   2       12.66       12.98      2.15 o 
  -4   5   2       62.28       71.03      2.60 o 
  -3   5   2        5.22        5.49      1.01 o 
  -2   5   2      450.36      428.49      5.41 o 
  -1   5   2     1428.22     1366.12     12.73 o 
   0   5   2      618.42      564.51      7.31 o 
   1   5   2     5130.10     5225.09     41.86 o 
   2   5   2      577.25      551.50      7.22 o 
   3   5   2      995.48      923.31     21.66 o 
   4   5   2        0.07       -0.16      1.32 o 
   5   5   2       80.30       87.01      4.85 o 
   6   5   2       71.12       53.38      4.66 o 
  -6   6   2        6.33        4.50      2.11 o 
  -5   6   2        1.88        3.06      1.35 o 
  -4   6   2      342.24      353.66      5.82 o 
  -3   6   2      104.52       89.85      2.67 o 
  -2   6   2        1.33        1.25      0.59 o 
  -1   6   2     1377.17     1312.19     12.59 o 
   0   6   2      168.06      179.79      2.96 o 
   1   6   2     1606.10     1707.43     15.21 o 
   2   6   2     3322.58     3499.42     29.10 o 
   3   6   2       32.90       44.40      1.84 o 
   4   6   2        0.36        0.00      1.32 o 
   5   6   2       38.95       37.85      3.68 o 
   6   6   2        0.27        1.21      2.20 o 
  -6   7   2        1.59        0.00      1.94 o 
  -5   7   2       48.51       50.15      2.95 o 
  -4   7   2        7.61        8.26      2.15 o 
  -3   7   2      206.34      203.63      4.02 o 
  -2   7   2      356.80      357.12      5.40 o 
  -1   7   2      150.52      143.61      2.88 o 
   0   7   2       55.29       58.20      1.71 o 
   1   7   2       24.98       30.16      1.43 o 
   2   7   2      434.58      498.47      6.11 o 
   3   7   2        3.41        1.07      0.79 o 
   4   7   2       62.48       57.35      2.82 o 
   5   7   2       14.26        8.63      3.57 o 
   6   7   2        0.02       -0.98      1.72 o 
  -6   8   2       10.30       11.67      2.90 o 
  -5   8   2        0.40        0.90      1.35 o 
  -4   8   2      188.44      191.07      4.24 o 
  -3   8   2      172.90      170.13      3.83 o 
  -2   8   2      264.32      252.85      6.51 o 
  -1   8   2     1065.71     1011.63     12.79 o 
   0   8   2     1474.52     1503.41     24.80 o 
   1   8   2       47.12       65.48      2.06 o 
   2   8   2      476.11      506.28      6.37 o 
   3   8   2        2.20        3.49      1.40 o 
   4   8   2     1138.04     1130.86     15.01 o 
   5   8   2      284.69      287.61      6.84 o 
   6   8   2       55.65       55.15      8.52 o 
  -6   9   2       21.10       18.64      3.29 o 
  -5   9   2       33.34       29.56      2.63 o 
  -4   9   2        0.33        1.06      1.01 o 
  -3   9   2      335.12      333.45      5.55 o 
  -2   9   2      349.45      333.26      6.24 o 
  -1   9   2        0.97        3.61      1.03 o 
   0   9   2       78.66       73.52      2.38 o 
   1   9   2      117.24      141.67      2.93 o 
   2   9   2      164.04      157.65      3.36 o 
   3   9   2      240.41      251.97      9.30 o 
   4   9   2      103.83       96.74      3.15 o 
   5   9   2       71.68       68.15      4.66 o 
   6   9   2       30.85       23.16      3.68 o 
  -6  10   2       63.81       73.37      5.24 o 
  -5  10   2        4.98        4.33      1.96 o 
  -4  10   2      109.31      103.24      3.34 o 
  -3  10   2      187.75      180.73      4.11 o 
  -2  10   2      128.65      132.12      4.01 o 
  -1  10   2      564.62      591.53      9.09 o 
   0  10   2      112.00      136.73      3.01 o 
   1  10   2      305.49      307.00      4.83 o 
   2  10   2      174.41      185.71      3.97 o 
   3  10   2       97.28      104.72      3.46 o 
   4  10   2        6.85       10.05      1.59 o 
   5  10   2       90.60       94.03      5.44 o 
   6  10   2       18.98       13.39      3.29 o 
  -6  11   2        1.34        0.05      2.11 o 
  -5  11   2      275.14      279.45      7.18 o 
  -4  11   2       98.81       94.39      5.08 o 
  -3  11   2      338.36      333.96      5.90 o 
  -2  11   2      186.52      185.48      4.86 o 
  -1  11   2      122.40      125.83      4.01 o 
   0  11   2      102.41       98.54      3.66 o 
   1  11   2      608.05      605.54     10.00 o 
   2  11   2        8.60        8.49      1.59 o 
   3  11   2      353.05      346.64     17.06 o 
   4  11   2      403.22      433.41      7.11 o 
   5  11   2        0.11       -0.55      1.55 o 
   6  11   2      246.97      246.11     17.59 o 
  -6  12   2       21.10       25.84      5.50 o 
  -5  12   2       18.43       13.74      2.22 o 
  -4  12   2      137.12      125.51      3.90 o 
  -3  12   2        0.02        0.18      0.81 o 
  -2  12   2      665.66      649.95     11.19 o 
  -1  12   2      134.51      134.84      4.20 o 
   0  12   2       19.31       19.34      1.78 o 
   1  12   2      156.50      140.73      3.36 o 
   2  12   2      110.61      109.06      3.05 o 
   3  12   2      502.71      506.31     15.73 o 
   4  12   2      153.51      149.03      5.08 o 
   5  12   2       12.18       19.82      5.22 o 
  -5  13   2        6.41        4.12      2.33 o 
  -4  13   2       49.74       49.67      3.09 o 
  -3  13   2        8.53        6.32      1.37 o 
  -2  13   2      415.86      391.86      7.83 o 
  -1  13   2      600.00      600.54     10.04 o 
   0  13   2     1662.56     1579.33     28.14 o 
   1  13   2      883.87      881.34     10.54 o 
   2  13   2     1524.28     1441.74     20.02 o 
   3  13   2        7.75        6.05      1.30 o 
   4  13   2       30.65       30.12      2.86 o 
   5  13   2        0.10       -1.04      1.92 o 
  -5  14   2      107.73      115.96     11.27 o 
  -4  14   2       20.15       22.71      2.26 o 
  -3  14   2       55.83       53.53      2.75 o 
  -2  14   2      212.90      198.34      5.60 o 
  -1  14   2      734.59      690.22     11.21 o 
   0  14   2      339.91      336.57      7.03 o 
   1  14   2     1019.69     1007.26     17.89 o 
   2  14   2      318.15      338.04      7.34 o 
   3  14   2        0.11       -0.63      1.32 o 
   4  14   2       61.89       64.22      3.91 o 
   5  14   2        0.02        3.02      2.33 o 
  -5  15   2       12.39       17.26      3.29 o 
  -4  15   2      162.59      148.73      6.61 o 
  -3  15   2      445.72      481.13      8.16 o 
  -2  15   2       44.26       43.34      6.50 o 
  -1  15   2      155.13      158.19      7.09 o 
   0  15   2       33.16       27.93      2.88 o 
   1  15   2        2.85        0.60      1.43 o 
   2  15   2        7.06        4.39      1.25 o 
   3  15   2       38.03       33.81      3.29 o 
   4  15   2      228.63      234.25      6.77 o 
   5  15   2       18.12       17.04      3.50 o 
  -5  16   2       10.55        4.74      2.75 o 
  -4  16   2      245.63      237.80      8.55 o 
  -3  16   2      106.29      106.12      4.65 o 
  -2  16   2      129.67      123.95      4.86 o 
  -1  16   2      212.82      182.49      5.56 o 
   0  16   2      184.59      169.12      6.80 o 
   1  16   2       98.85      106.20      3.49 o 
   2  16   2       88.51       78.04      3.14 o 
   3  16   2      365.51      383.97     15.95 o 
   4  16   2      143.35      142.90      5.60 o 
  -4  17   2       31.60       28.34      3.89 o 
  -3  17   2      172.81      172.43      5.92 o 
  -2  17   2        0.00       -0.37      1.59 o 
  -1  17   2      202.13      196.65      6.01 o 
   0  17   2        5.41        9.93      3.85 o 
   1  17   2        5.57       11.15      1.71 o 
   2  17   2      537.77      564.01     10.52 o 
   3  17   2       17.51       12.93      2.90 o 
   4  17   2      349.23      376.18     10.39 o 
  -4  18   2       58.40       52.15      4.85 o 
  -3  18   2       21.37       19.22      3.75 o 
  -2  18   2       18.95       18.92      2.59 o 
  -1  18   2      547.81      521.30     16.50 o 
   0  18   2      127.63      136.52      9.90 o 
   1  18   2      121.06      129.66      4.01 o 
   2  18   2      228.97      249.39      7.06 o 
   3  18   2      146.94      156.82      6.97 o 
   4  18   2       19.89       15.88      2.56 o 
  -3  19   2        1.04        2.86      2.18 o 
  -2  19   2      134.43      132.17      6.79 o 
  -1  19   2      188.60      206.11      8.35 o 
   0  19   2      209.14      216.19      8.53 o 
   1  19   2      251.21      236.39      8.92 o 
   2  19   2      265.52      259.14      8.25 o 
   3  19   2      250.21      265.37      9.23 o 
  -3  20   2        1.95        2.81      2.10 o 
  -2  20   2        0.04       -2.28      1.52 o 
  -1  20   2       96.72      112.62      6.61 o 
   0  20   2      107.66       97.75      6.18 o 
   1  20   2      112.40      134.28      7.15 o 
   2  20   2       24.66       25.71      5.41 o 
   3  20   2       52.55       45.54      4.76 o 
  -2  21   2       25.03       22.27      3.14 o 
  -1  21   2       55.17       60.84      7.15 o 
   0  21   2        3.04        3.85      2.72 o 
   1  21   2       81.00       82.72      6.60 o 
   2  21   2       13.31       12.66      3.04 o 
  -1  22   2        0.01       -2.75      2.33 o 
   0  22   2       12.08       11.82      3.50 o 
   1  22   2        4.33        4.95      3.11 o 
  -6   1   3       25.36       23.28      3.29 o 
  -5   1   3       56.85       60.54      2.75 o 
  -4   1   3      146.22      146.81      3.64 o 
  -3   1   3       27.82       29.57      1.49 o 
  -2   1   3       11.64        8.61      0.93 o 
  -1   1   3      699.97      662.24      5.42 o 
   0   1   3        0.01        1.65      0.55 o 
   1   1   3      587.65      574.23      7.91 o 
   2   1   3     1258.25     1252.11     14.14 o 
   3   1   3        1.06        1.98      1.10 o 
   4   1   3     1869.10     1869.83     26.47 o 
   5   1   3       86.73       77.36      4.28 o 
   6   1   3        8.73        6.87      2.33 o 
  -6   2   3      115.60      125.25      6.02 o 
  -5   2   3        0.47       -0.25      1.01 o 
  -4   2   3       22.25       26.88      1.84 o 
  -3   2   3        0.08        0.82      0.65 o 
  -2   2   3      412.93      407.67      7.58 o 
  -1   2   3      329.55      348.54      3.35 o 
   0   2   3     1776.90     1716.54     15.07 o 
   1   2   3      568.48      592.72      6.22 o 
   2   2   3     1259.94     1361.80     12.63 o 
   3   2   3       65.73       81.50      3.50 o 
   4   2   3       62.05       64.70      3.68 o 
   5   2   3      290.74      251.93      7.78 o 
   6   2   3       18.66       19.81      3.30 o 
  -6   3   3       40.38       41.22      5.22 o 
  -5   3   3        0.38        2.93      1.21 o 
  -4   3   3       44.77       45.17      2.72 o 
  -3   3   3      148.77      141.74      3.22 o 
  -2   3   3     1241.71     1212.58     16.69 o 
  -1   3   3      367.04      365.35      3.44 o 
   0   3   3       75.65       85.58      2.55 o 
   1   3   3      788.01      848.36      8.29 o 
   2   3   3      772.58      831.39      8.32 o 
   3   3   3      103.45       99.76      2.91 o 
   4   3   3      563.64      565.64     11.47 o 
   5   3   3       18.49       14.61      2.50 o 
   6   3   3       43.56       48.46      4.28 o 
  -6   4   3       64.74       72.80      5.01 o 
  -5   4   3      344.84      371.94     13.89 o 
  -4   4   3       51.75       52.60      3.89 o 
  -3   4   3      878.88      866.28      9.80 o 
  -2   4   3       52.42       52.65      1.73 o 
  -1   4   3      228.99      233.82      2.52 o 
   0   4   3        8.39        7.72      0.95 o 
   1   4   3      533.00      545.14      5.95 o 
   2   4   3      370.95      399.22      4.45 o 
   3   4   3     1205.03     1136.37     15.56 o 
   4   4   3      450.56      433.90      9.72 o 
   5   4   3      636.46      672.09     26.67 o 
   6   4   3      193.24      207.82     14.02 o 
  -6   5   3       78.77       80.08      5.15 o 
  -5   5   3       12.50       10.94      1.61 o 
  -4   5   3      350.78      356.93      5.98 o 
  -3   5   3      352.65      338.79      5.40 o 
  -2   5   3     1309.35     1250.95     12.33 o 
  -1   5   3       36.96       33.20      0.94 o 
   0   5   3      492.03      489.92      5.47 o 
   1   5   3       25.01       20.24      1.01 o 
   2   5   3       22.71       31.86      1.33 o 
   3   5   3     1046.01     1037.23     11.18 o 
   4   5   3       41.14       40.56      3.11 o 
   5   5   3      165.40      149.89      9.62 o 
   6   5   3      103.59       97.51      5.83 o 
  -6   6   3        2.65        4.90      2.24 o 
  -5   6   3        0.57        0.67      1.15 o 
  -4   6   3       59.39       57.66      2.78 o 
  -3   6   3       24.60       28.35      1.61 o 
  -2   6   3      248.32      245.03      4.84 o 
  -1   6   3        2.68        3.84      0.82 o 
   0   6   3     1355.71     1266.31     11.86 o 
   1   6   3      127.59      130.46      2.51 o 
   2   6   3     1384.43     1416.72     13.39 o 
   3   6   3      101.00       91.36      2.73 o 
   4   6   3      449.48      440.38      8.24 o 
   5   6   3      106.60      111.64     14.02 o 
   6   6   3       13.11       13.97      4.67 o 
  -6   7   3       16.91       19.79      4.95 o 
  -5   7   3       12.89       12.38      1.99 o 
  -4   7   3      117.96      117.68      3.89 o 
  -3   7   3      272.62      276.65      4.91 o 
  -2   7   3       56.70       67.92      2.11 o 
  -1   7   3      874.04      753.19      7.11 o 
   0   7   3     1795.63     1860.47     19.92 o 
   1   7   3     2938.06     2839.56     30.00 o 
   2   7   3       92.04       86.28      2.28 o 
   3   7   3     1776.55     1737.04     17.05 o 
   4   7   3      577.66      572.17      9.73 o 
   5   7   3        1.08        0.40      1.26 o 
   6   7   3      106.66      112.72      6.22 o 
  -6   8   3        0.09        3.85      3.85 o 
  -5   8   3      138.68      163.09     13.47 o 
  -4   8   3        1.92        2.36      1.09 o 
  -3   8   3        2.57        0.99      0.87 o 
  -2   8   3        6.67        4.95      0.93 o 
  -1   8   3      671.42      701.48      8.45 o 
   0   8   3      685.83      714.44      9.61 o 
   1   8   3        9.51       11.72      1.01 o 
   2   8   3     1071.79     1056.55     22.62 o 
   3   8   3       32.82       33.46      2.44 o 
   4   8   3      181.31      164.58      4.86 o 
   5   8   3      340.81      320.55      8.43 o 
   6   8   3       80.47       85.45      5.63 o 
  -6   9   3      113.73      117.10      9.35 o 
  -5   9   3        6.67       11.44      2.64 o 
  -4   9   3      754.51      776.95     12.17 o 
  -3   9   3      140.81      144.84      3.69 o 
  -2   9   3     1280.62     1277.73     16.72 o 
  -1   9   3      514.08      525.65      7.86 o 
   0   9   3      387.37      381.93      6.81 o 
   1   9   3       27.20       38.79      3.01 o 
   2   9   3      777.17      740.07     13.66 o 
   3   9   3      831.68      854.28     15.95 o 
   4   9   3      220.60      207.37     10.61 o 
   5   9   3       56.93       71.21      3.86 o 
   6   9   3      219.96      241.05      9.13 o 
  -6  10   3       11.60        9.90      4.40 o 
  -5  10   3      292.53      304.13      9.31 o 
  -4  10   3       21.66       25.39      2.54 o 
  -3  10   3      513.89      515.40     10.35 o 
  -2  10   3      261.21      272.35      4.92 o 
  -1  10   3       18.21       27.36      1.77 o 
   0  10   3      122.08      136.50      3.50 o 
   1  10   3      399.65      405.87      5.85 o 
   2  10   3       52.72       55.26      2.26 o 
   3  10   3      816.68      789.17     16.38 o 
   4  10   3        6.63        7.33      1.59 o 
   5  10   3      402.89      428.66      9.07 o 
   6  10   3      342.81      363.92     11.28 o 
  -5  11   3        9.02        4.30      2.11 o 
  -4  11   3        0.03        2.11      1.46 o 
  -3  11   3       13.13       17.72      1.99 o 
  -2  11   3      507.98      501.49     14.63 o 
  -1  11   3     1465.20     1399.97     14.78 o 
   0  11   3      180.86      200.41      5.06 o 
   1  11   3      205.68      179.63      5.40 o 
   2  11   3       11.88       12.00      1.33 o 
   3  11   3      683.38      650.23     10.26 o 
   4  11   3      118.72      119.93      4.42 o 
   5  11   3       10.48        6.37      3.02 o 
  -5  12   3       17.42       21.99      3.29 o 
  -4  12   3      109.62      108.41      4.54 o 
  -3  12   3        3.60        6.27      1.67 o 
  -2  12   3      112.68      115.43      4.10 o 
  -1  12   3        2.37        2.47      1.27 o 
   0  12   3     1697.86     1687.94     30.02 o 
   1  12   3      228.86      234.35      4.55 o 
   2  12   3     1288.31     1277.78     13.71 o 
   3  12   3       18.95       27.94      2.31 o 
   4  12   3       19.61       16.52      2.10 o 
   5  12   3        0.23        1.75      2.11 o 
  -5  13   3       14.82       19.32      5.22 o 
  -4  13   3       31.66       31.67      2.95 o 
  -3  13   3      386.96      397.04     11.14 o 
  -2  13   3       28.51       25.55      2.20 o 
  -1  13   3      222.76      193.37      4.59 o 
   0  13   3       77.52       90.54      3.64 o 
   1  13   3      692.84      678.43     11.83 o 
   2  13   3       48.47       50.85      2.37 o 
   3  13   3      156.44      152.49      4.74 o 
   4  13   3       58.06       62.17      3.46 o 
   5  13   3        0.69        1.55      2.11 o 
  -5  14   3       65.86       71.11      5.24 o 
  -4  14   3      176.67      174.91      5.71 o 
  -3  14   3       13.42       14.65      2.18 o 
  -2  14   3      169.85      162.47      5.28 o 
  -1  14   3       52.44       54.10      3.68 o 
   0  14   3       65.03       66.62      3.46 o 
   1  14   3      259.08      253.63      5.44 o 
   2  14   3      524.61      498.15      7.58 o 
   3  14   3      116.33      116.49      4.18 o 
   4  14   3      108.90      107.29      6.05 o 
   5  14   3      295.47      313.79     10.30 o 
  -5  15   3       17.84       18.52      3.85 o 
  -4  15   3       85.75       83.58      4.44 o 
  -3  15   3       13.33       14.81      2.31 o 
  -2  15   3      356.96      362.47      8.12 o 
  -1  15   3      372.26      344.51      7.80 o 
   0  15   3      168.08      159.22      5.06 o 
   1  15   3        4.21        5.24      1.25 o 
   2  15   3       21.04       22.62      1.98 o 
   3  15   3        0.33        0.55      1.30 o 
   4  15   3      188.05      202.58     25.29 o 
   5  15   3      104.30      118.00      8.52 o 
  -4  16   3        3.54        1.00      1.67 o 
  -3  16   3       50.76       48.45      4.81 o 
  -2  16   3      174.22      168.93      5.60 o 
  -1  16   3       50.92       48.33      4.22 o 
   0  16   3        1.73        1.35      1.26 o 
   1  16   3      287.75      273.14      6.84 o 
   2  16   3        3.68        5.66      1.67 o 
   3  16   3      105.91       96.55      5.77 o 
   4  16   3       43.54       36.51      6.32 o 
  -4  17   3      193.83      199.45      7.55 o 
  -3  17   3       12.66       11.26      2.27 o 
  -2  17   3        7.40        6.90      1.99 o 
  -1  17   3      136.90      117.20      6.22 o 
   0  17   3      121.11      117.53      4.60 o 
   1  17   3       39.90       32.45      2.98 o 
   2  17   3      559.29      570.27     17.05 o 
   3  17   3        2.15        4.03      2.24 o 
   4  17   3      173.52      176.65      6.24 o 
  -3  18   3       60.49       57.89      3.99 o 
  -2  18   3       12.06       12.73      2.35 o 
  -1  18   3      505.95      443.98     21.45 o 
   0  18   3       99.96      111.51      5.42 o 
   1  18   3        1.22       -0.06      1.70 o 
   2  18   3        8.36        8.48      4.12 o 
   3  18   3        3.34        7.15      3.85 o 
  -3  19   3        0.43       -0.79      1.78 o 
  -2  19   3        5.45        6.16      2.31 o 
  -1  19   3        7.92        4.06      2.50 o 
   0  19   3        6.41       12.94      3.11 o 
   1  19   3        8.87       13.68      3.10 o 
   2  19   3        0.37       -1.10      3.30 o 
   3  19   3       64.94       54.98      7.70 o 
  -2  20   3      178.74      159.44      6.22 o 
  -1  20   3        0.61        3.09      2.50 o 
   0  20   3      234.60      245.34     10.45 o 
   1  20   3       97.16      107.24      7.52 o 
   2  20   3      322.07      320.01     16.50 o 
  -2  21   3        9.45        9.69      2.42 o 
  -1  21   3      117.24      136.28      7.57 o 
   0  21   3        4.00        3.85      2.72 o 
   1  21   3      119.87      122.55      7.12 o 
  -6   0   4       73.56       79.17      7.15 o 
  -5   0   4        0.05        0.82      1.55 o 
  -4   0   4        0.93       -0.31      1.32 o 
  -3   0   4      115.67      140.29      4.62 o 
  -2   0   4     2419.27     2470.90     24.74 o 
  -1   0   4        0.37        3.06      1.11 o 
   0   0   4      213.31      205.23      7.97 o 
   1   0   4     1193.45     1133.87     12.68 o 
   2   0   4      235.15      287.26     11.00 o 
   3   0   4      205.04      169.35      7.15 o 
   4   0   4      260.76      243.03      9.90 o 
   5   0   4        3.95        1.10      2.20 o 
   6   0   4       59.80       46.18      6.05 o 
  -6   1   4        1.78        1.10      2.75 o 
  -5   1   4       36.31       35.57      2.32 o 
  -4   1   4        3.53        4.06      1.21 o 
  -3   1   4        0.05        1.37      0.70 o 
  -2   1   4     4083.54     4139.54     27.88 o 
  -1   1   4       82.77       79.89      1.49 o 
   0   1   4      382.16      326.20      4.60 o 
   1   1   4      936.18      973.40      8.55 o 
   2   1   4     3713.14     3851.25     31.85 o 
   3   1   4        7.07        8.74      1.55 o 
   4   1   4      172.20      157.60     11.82 o 
   5   1   4       17.97       25.57      3.29 o 
   6   1   4       10.67        6.94      2.75 o 
  -6   2   4       23.54       31.34      5.50 o 
  -5   2   4       13.90       12.99      2.10 o 
  -4   2   4      627.96      637.52      8.71 o 
  -3   2   4        9.13        9.18      1.59 o 
  -2   2   4     2646.95     2669.81     18.75 o 
  -1   2   4      781.49      814.01      7.12 o 
   0   2   4      140.73      134.42      3.10 o 
   1   2   4        1.76        3.67      0.65 o 
   2   2   4      327.70      327.14      4.12 o 
   3   2   4        0.98        2.47      1.17 o 
   4   2   4      753.13      775.61     31.08 o 
   5   2   4        1.12       -0.27      1.55 o 
   6   2   4      512.79      517.62     13.02 o 
  -6   3   4       27.82       24.19      4.95 o 
  -5   3   4      132.56      142.95      4.86 o 
  -4   3   4      329.39      353.22      6.02 o 
  -3   3   4        0.13        1.33      0.75 o 
  -2   3   4        2.11        3.61      0.91 o 
  -1   3   4     3925.25     4012.71     29.55 o 
   0   3   4      129.19      139.25      2.85 o 
   1   3   4      137.31      133.25      2.56 o 
   2   3   4      132.74      141.22      3.18 o 
   3   3   4      539.87      512.71     10.09 o 
   4   3   4      226.45      207.86      6.61 o 
   5   3   4      724.69      703.37     14.58 o 
   6   3   4       79.22       78.42      5.44 o 
  -6   4   4        0.70        2.75      3.30 o 
  -5   4   4       29.79       26.53      2.63 o 
  -4   4   4        0.36        1.28      1.27 o 
  -3   4   4        2.86        2.18      1.30 o 
  -2   4   4        0.15        1.10      0.82 o 
  -1   4   4      106.17      120.74      2.26 o 
   0   4   4       22.37       25.19      1.33 o 
   1   4   4        2.75        0.27      0.55 o 
   2   4   4       58.97       62.92      1.84 o 
   3   4   4       73.96       69.97      4.50 o 
   4   4   4      469.16      471.69     17.87 o 
   5   4   4       12.87       11.54      2.50 o 
   6   4   4      129.75      128.51      9.62 o 
  -6   5   4        3.43        4.10      2.50 o 
  -5   5   4        5.03        4.88      1.78 o 
  -4   5   4        3.91        7.33      1.59 o 
  -3   5   4      174.82      174.13      4.65 o 
  -2   5   4      635.96      612.59      9.21 o 
  -1   5   4      295.11      279.13      3.87 o 
   0   5   4     3071.88     2927.30     30.75 o 
   1   5   4      182.78      184.92      3.12 o 
   2   5   4     1210.67     1205.53     11.93 o 
   3   5   4        0.49       -0.31      0.80 o 
   4   5   4      915.33      911.24     13.33 o 
   5   5   4       45.84       48.56      6.05 o 
   6   5   4       55.03       65.41      5.05 o 
  -6   6   4        0.58       -0.27      1.94 o 
  -5   6   4       49.37       50.57      3.76 o 
  -4   6   4        0.94        0.00      1.27 o 
  -3   6   4        8.01        7.51      1.52 o 
  -2   6   4       30.48       30.52      2.15 o 
  -1   6   4       10.51       11.30      0.96 o 
   0   6   4       79.69       86.28      2.95 o 
   1   6   4     1882.15     1974.71     17.86 o 
   2   6   4       38.20       32.98      2.46 o 
   3   6   4       69.98       71.42      3.06 o 
   4   6   4        1.56       -0.27      1.13 o 
   5   6   4        0.08        2.16      1.35 o 
   6   6   4       14.51       10.52      2.31 o 
  -6   7   4        3.94        6.22      2.50 o 
  -5   7   4        0.49        0.37      1.59 o 
  -4   7   4        4.28        4.96      2.20 o 
  -3   7   4       91.01       92.45      3.59 o 
  -2   7   4       60.08       63.34      2.40 o 
  -1   7   4       49.60       47.28      2.14 o 
   0   7   4        0.44        1.57      0.80 o 
   1   7   4      428.48      456.63      7.30 o 
   2   7   4        7.01       11.36      1.21 o 
   3   7   4      453.68      428.39      6.58 o 
   4   7   4       18.67       25.40      2.42 o 
   5   7   4       16.81       16.66      2.31 o 
   6   7   4        8.48       11.68      2.38 o 
  -6   8   4        2.83        0.30      2.11 o 
  -5   8   4       97.27      104.36      4.54 o 
  -4   8   4      124.60      143.69      4.76 o 
  -3   8   4       19.21       15.80      1.90 o 
  -2   8   4      478.46      452.77     14.21 o 
  -1   8   4      208.86      194.25      4.21 o 
   0   8   4        1.57        6.40      2.90 o 
   1   8   4      914.93      925.71     14.14 o 
   2   8   4        0.04        0.06      0.87 o 
   3   8   4     1233.34     1193.82     15.96 o 
   4   8   4      174.91      179.06      5.27 o 
   5   8   4       44.92       39.95      3.17 o 
   6   8   4      106.39      109.38      5.18 o 
  -5   9   4        1.49        2.81      1.67 o 
  -4   9   4      100.79      108.11      4.33 o 
  -3   9   4       43.66       33.26      2.54 o 
  -2   9   4       12.73       17.72      2.36 o 
  -1   9   4        5.37        4.49      1.14 o 
   0   9   4        6.52       10.43      1.46 o 
   1   9   4       30.59       25.42      2.43 o 
   2   9   4      297.90      320.33      6.20 o 
   3   9   4       24.68       25.52      3.57 o 
   4   9   4       55.53       56.27      3.27 o 
   5   9   4        7.96        5.12      1.78 o 
  -5  10   4        6.53        4.65      2.78 o 
  -4  10   4       33.27       32.28      2.86 o 
  -3  10   4       24.42       29.19      2.54 o 
  -2  10   4      344.45      344.20      7.07 o 
  -1  10   4       12.79       14.02      1.49 o 
   0  10   4       87.45       87.26      3.41 o 
   1  10   4       99.92      110.22      3.67 o 
   2  10   4        1.30        2.49      1.49 o 
   3  10   4       66.77       64.06      3.06 o 
   4  10   4      145.21      146.17      4.86 o 
   5  10   4        1.15        1.00      1.78 o 
  -5  11   4       56.16       55.54      3.81 o 
  -4  11   4       53.57       48.92      3.75 o 
  -3  11   4      243.96      248.08      6.33 o 
  -2  11   4       36.49       31.79      2.54 o 
  -1  11   4      416.55      406.13      6.73 o 
   0  11   4      309.54      298.44      6.33 o 
   1  11   4      163.25      163.49      5.62 o 
   2  11   4        1.74        0.55      1.65 o 
   3  11   4      349.79      359.74      7.29 o 
   4  11   4       12.87        9.80      2.61 o 
   5  11   4      396.97      397.60     11.29 o 
  -5  12   4        7.18        8.97      2.50 o 
  -4  12   4        7.91        5.67      1.78 o 
  -3  12   4      145.48      133.44      4.76 o 
  -2  12   4       31.32       30.20      2.63 o 
  -1  12   4       81.06       78.56      3.00 o 
   0  12   4        1.42        1.45      1.35 o 
   1  12   4      429.63      409.89      7.90 o 
   2  12   4      396.43      359.88     11.00 o 
   3  12   4        8.30        6.80      2.11 o 
   4  12   4        4.71        5.89      1.67 o 
   5  12   4       37.83       37.80      5.15 o 
  -5  13   4        0.48        2.20      2.33 o 
  -4  13   4       27.03       24.54      2.74 o 
  -3  13   4        2.42        4.82      1.67 o 
  -2  13   4      428.05      403.16      8.46 o 
  -1  13   4      233.95      231.07      5.15 o 
   0  13   4      766.57      734.67     11.52 o 
   1  13   4      461.61      444.07     18.08 o 
   2  13   4       73.96       66.26      5.22 o 
   3  13   4        1.79        0.06      1.72 o 
   4  13   4       32.10       34.82      3.68 o 
   5  13   4       67.76       69.79      7.42 o 
  -4  14   4        3.50        4.21      1.90 o 
  -3  14   4       53.46       53.84      3.69 o 
  -2  14   4       22.87       23.72      2.63 o 
  -1  14   4      277.46      263.67      6.65 o 
   0  14   4      140.29      128.14      4.79 o 
   1  14   4      750.30      758.90     14.94 o 
   2  14   4       27.10       31.68      3.43 o 
   3  14   4      418.42      412.08     12.10 o 
   4  14   4        0.01        1.95      1.72 o 
  -4  15   4       48.81       46.74      3.69 o 
  -3  15   4       10.68       13.93      2.31 o 
  -2  15   4       37.10       38.53      3.14 o 
  -1  15   4      150.71      152.21      5.72 o 
   0  15   4       60.79       60.29      3.46 o 
   1  15   4       33.50       34.61      2.82 o 
   2  15   4      245.69      243.55      7.91 o 
   3  15   4      109.29      104.11      6.05 o 
   4  15   4      106.17      121.50      9.35 o 
  -4  16   4      144.36      159.35      9.83 o 
  -3  16   4       49.91       46.98      3.69 o 
  -2  16   4      369.82      348.24      8.34 o 
  -1  16   4       67.49       58.15      4.95 o 
   0  16   4        1.84        1.65      1.59 o 
   1  16   4        1.08        3.12      1.59 o 
   2  16   4       42.78       57.06      4.36 o 
   3  16   4        0.37       -2.58      1.72 o 
   4  16   4      627.81      662.66     23.10 o 
  -3  17   4       26.13       34.29      4.49 o 
  -2  17   4       84.64       82.58      4.42 o 
  -1  17   4      136.93      134.98      6.61 o 
   0  17   4       46.72       50.25      3.56 o 
   1  17   4       69.19       70.07      4.06 o 
   2  17   4       22.59       26.25      3.68 o 
   3  17   4      206.17      241.65      8.59 o 
  -3  18   4        5.08        5.09      2.10 o 
  -2  18   4       28.16       26.47      3.78 o 
  -1  18   4       55.18       58.02      5.01 o 
   0  18   4        7.25        4.28      1.85 o 
   1  18   4      591.05      626.81     13.25 o 
   2  18   4       10.90        8.32      2.64 o 
   3  18   4      140.25      151.74     11.00 o 
  -2  19   4      105.37      111.64      5.27 o 
  -1  19   4       25.83       32.01      7.70 o 
   0  19   4      262.40      267.19      7.57 o 
   1  19   4       17.44       17.46      2.74 o 
   2  19   4      445.98      467.28     12.67 o 
  -2  20   4        1.47        3.98      2.50 o 
  -1  20   4       77.26       72.72      8.52 o 
   0  20   4       20.03       20.45      3.68 o 
   1  20   4       60.34       60.21      4.25 o 
   2  20   4        0.22       -4.95      3.30 o 
   0  21   4        4.10        4.14      2.50 o 
  -6   1   5       15.76        8.83      3.57 o 
  -5   1   5       42.71       47.80      6.32 o 
  -4   1   5        0.51        0.55      2.20 o 
  -3   1   5        2.42        1.65      1.55 o 
  -2   1   5      181.09      190.30      3.82 o 
  -1   1   5       24.00       22.89      1.49 o 
   0   1   5      110.10      103.44      2.73 o 
   1   1   5     1225.45     1221.97     11.45 o 
   2   1   5      105.66      111.95      2.39 o 
   3   1   5     1207.24     1182.60     17.90 o 
   4   1   5       35.45       35.32      3.11 o 
   5   1   5       23.90       24.18      3.29 o 
   6   1   5       26.90       23.91      6.87 o 
  -6   2   5        0.44        3.30      3.30 o 
  -5   2   5       10.84        8.75      4.40 o 
  -4   2   5        0.75        0.82      1.55 o 
  -3   2   5       12.60       15.73      1.85 o 
  -2   2   5        2.08        2.99      0.81 o 
  -1   2   5      343.41      331.33      5.87 o 
   0   2   5      412.50      396.57      5.69 o 
   1   2   5      498.35      528.82      5.86 o 
   2   2   5        5.36        2.20      0.95 o 
   3   2   5      153.33      148.50      5.05 o 
   4   2   5      530.37      531.33     11.28 o 
   5   2   5        5.76        5.70      2.11 o 
   6   2   5        3.72       -0.10      2.11 o 
  -6   3   5       10.33        9.90      4.40 o 
  -5   3   5        3.83        3.57      1.94 o 
  -4   3   5        2.09        3.00      1.87 o 
  -3   3   5      226.64      231.97      5.56 o 
  -2   3   5       11.80       13.83      2.62 o 
  -1   3   5        5.12        3.73      0.93 o 
   0   3   5       61.06       66.73      2.30 o 
   1   3   5      155.18      159.43      4.01 o 
   2   3   5      122.62      120.83      3.97 o 
   3   3   5      274.91      268.37      5.88 o 
   4   3   5       13.27       10.09      2.11 o 
   5   3   5        2.11        2.47      1.94 o 
   6   3   5       62.06       59.63      4.85 o 
  -6   4   5       25.36       30.79      5.50 o 
  -5   4   5        0.29       -0.90      1.35 o 
  -4   4   5      243.75      252.79      6.30 o 
  -3   4   5      224.75      222.08      6.47 o 
  -2   4   5      379.91      403.86      8.83 o 
  -1   4   5      122.10      122.59      2.96 o 
   0   4   5        1.89        3.73      1.35 o 
   1   4   5      248.09      267.04      8.51 o 
   2   4   5       48.07       42.83      1.89 o 
   3   4   5      405.31      392.42      7.25 o 
   4   4   5      418.27      436.80      9.77 o 
   5   4   5      334.82      363.74     14.57 o 
   6   4   5       18.63       10.04      2.90 o 
  -6   5   5       12.21        9.35      3.85 o 
  -5   5   5       30.54       32.97      2.95 o 
  -4   5   5        5.65        3.68      1.46 o 
  -3   5   5      209.99      210.72      5.48 o 
  -2   5   5       36.05       36.99      3.49 o 
  -1   5   5      252.73      237.58      3.70 o 
   0   5   5       12.95       16.55      1.29 o 
   1   5   5      130.96      131.49      3.69 o 
   2   5   5      367.00      376.13      8.53 o 
   3   5   5      102.17       97.99      3.73 o 
   4   5   5      621.44      641.42     10.77 o 
   5   5   5       15.58       15.27      3.60 o 
  -5   6   5       23.35       26.52      2.86 o 
  -4   6   5        0.72        0.43      1.35 o 
  -3   6   5        2.16        3.49      1.35 o 
  -2   6   5        0.18        0.04      0.93 o 
  -1   6   5        0.48        3.44      1.10 o 
   0   6   5      506.94      496.28      7.38 o 
   1   6   5      281.02      278.82      5.70 o 
   2   6   5     1275.17     1246.25     19.05 o 
   3   6   5       48.93       49.36      3.79 o 
   4   6   5       34.40       31.92      2.74 o 
   5   6   5       19.12       18.57      2.50 o 
  -5   7   5       98.00       93.92      8.32 o 
  -4   7   5        2.06        0.47      1.46 o 
  -3   7   5       32.25       33.27      2.50 o 
  -2   7   5        4.36        2.52      1.43 o 
  -1   7   5      709.71      701.88     10.57 o 
   0   7   5      719.75      674.61     10.16 o 
   1   7   5      655.44      632.88      9.49 o 
   2   7   5      636.20      646.44     20.35 o 
   3   7   5     1290.32     1259.06     20.42 o 
   4   7   5      145.86      146.38      4.84 o 
   5   7   5        0.07        4.84      1.78 o 
  -5   8   5       10.73       16.84      2.50 o 
  -4   8   5       24.93       29.25      2.86 o 
  -3   8   5       66.68       72.40      3.49 o 
  -2   8   5      371.74      376.31      6.44 o 
  -1   8   5        0.38        0.40      1.03 o 
   0   8   5      174.17      166.86      6.93 o 
   1   8   5      446.81      454.10      7.92 o 
   2   8   5      446.08      456.98     17.05 o 
   3   8   5       19.46       18.52      2.72 o 
   4   8   5       37.57       29.62      3.50 o 
   5   8   5      300.16      317.70     10.11 o 
  -5   9   5      129.52      134.19      5.43 o 
  -4   9   5        1.18        0.74      1.52 o 
  -3   9   5      310.59      321.89      7.29 o 
  -2   9   5        0.18        2.75      1.10 o 
  -1   9   5      123.89      120.28      4.13 o 
   0   9   5       59.73       62.93      2.95 o 
   1   9   5       32.05       33.88      2.31 o 
   2   9   5      437.86      468.10     10.69 o 
   3   9   5       54.01       51.97      3.89 o 
   4   9   5      273.03      279.79      8.94 o 
   5   9   5        4.09        4.86      2.50 o 
  -5  10   5        0.04        1.17      1.78 o 
  -4  10   5      143.98      160.27      5.48 o 
  -3  10   5       49.53       65.99      6.09 o 
  -2  10   5      134.80      125.16      3.77 o 
  -1  10   5      255.68      254.51      8.96 o 
   0  10   5       12.27       11.99      2.44 o 
   1  10   5        1.71        3.60      1.74 o 
   2  10   5        0.68        3.02      1.94 o 
   3  10   5        3.78        1.65      2.20 o 
   4  10   5      138.25      128.85      6.02 o 
   5  10   5      476.61      517.65     16.77 o 
  -5  11   5       15.89       15.73      2.74 o 
  -4  11   5       49.31       44.01      3.63 o 
  -3  11   5      184.04      178.25      5.60 o 
  -2  11   5      238.21      224.77      8.57 o 
  -1  11   5      139.98      144.26      5.10 o 
   0  11   5       26.63       23.59      2.47 o 
   1  11   5      220.57      219.91      5.66 o 
   2  11   5      524.31      474.65     11.26 o 
   3  11   5      161.05      163.84      9.35 o 
   4  11   5       72.87       64.76      7.42 o 
   5  11   5       46.22       49.75      4.85 o 
  -4  12   5       20.36       17.92      2.80 o 
  -3  12   5        0.29       -0.72      1.46 o 
  -2  12   5       53.16       48.98      3.17 o 
  -1  12   5      339.00      359.37     10.69 o 
   0  12   5      372.63      386.06      7.92 o 
   1  12   5      503.38      501.88     14.95 o 
   2  12   5      325.65      340.37     32.72 o 
   3  12   5        5.06        4.67      2.24 o 
   4  12   5       71.86       78.09      5.24 o 
  -4  13   5       31.67       32.92      3.27 o 
  -3  13   5       52.66       46.88      3.38 o 
  -2  13   5       37.43       39.23      3.06 o 
  -1  13   5      138.19      141.70      4.86 o 
   0  13   5      210.03      202.76      5.08 o 
   1  13   5       25.80       30.34      2.63 o 
   2  13   5      120.49      110.93     16.77 o 
   3  13   5      174.50      189.24      7.18 o 
   4  13   5       55.00       62.12      4.85 o 
  -4  14   5       22.79       32.02      3.27 o 
  -3  14   5       56.05       59.56      3.88 o 
  -2  14   5       13.32        4.47      2.45 o 
  -1  14   5       28.46       31.83      2.95 o 
   0  14   5        1.24        2.58      1.46 o 
   1  14   5      313.02      300.03      7.18 o 
   2  14   5        5.92        7.65      2.24 o 
   3  14   5       66.30       74.50      5.01 o 
   4  14   5       94.27       99.29      6.02 o 
  -4  15   5        0.01        0.69      1.73 o 
  -3  15   5       19.92       18.33      2.74 o 
  -2  15   5       55.54       55.45      3.69 o 
  -1  15   5      111.58      109.53      8.78 o 
   0  15   5       12.32        8.80      1.90 o 
   1  15   5      108.66      102.48      5.65 o 
   2  15   5        1.27        0.35      2.11 o 
   3  15   5       59.69       78.47      5.24 o 
   4  15   5      195.95      207.08      8.14 o 
  -3  16   5       44.71       46.53      3.69 o 
  -2  16   5        0.31        1.96      1.60 o 
  -1  16   5        1.53        0.92      1.59 o 
   0  16   5      168.63      171.86      5.78 o 
   1  16   5        9.75        7.15      1.90 o 
   2  16   5       43.21       44.72      4.22 o 
   3  16   5       13.94       11.75      3.85 o 
  -3  17   5       21.01       21.74      3.05 o 
  -2  17   5      177.74      181.45      7.25 o 
  -1  17   5       36.12       28.71      6.12 o 
   0  17   5        0.27        0.06      1.52 o 
   1  17   5      200.77      209.93      6.54 o 
   2  17   5       53.77       51.54      4.76 o 
   3  17   5       70.11       60.96      5.15 o 
  -2  18   5       94.48       80.70      5.83 o 
  -1  18   5      124.94      120.81      7.42 o 
   0  18   5        3.03        4.37      1.93 o 
   1  18   5       21.91       23.22      2.95 o 
   2  18   5        0.22        1.23      2.50 o 
  -1  19   5        9.90       11.05      3.11 o 
   0  19   5        6.86        7.36      2.31 o 
   1  19   5       69.84       59.87      5.15 o 
  -5   0   6       16.28       12.09      4.40 o 
  -4   0   6        0.07        1.10      2.20 o 
  -3   0   6        3.64       -1.10      2.75 o 
  -2   0   6        0.05       -0.39      1.32 o 
  -1   0   6        3.55        3.30      2.20 o 
   0   0   6      741.12      761.61     13.21 o 
   1   0   6      384.58      379.94      8.74 o 
   2   0   6      288.00      302.97     11.55 o 
   3   0   6      638.10      634.67     17.05 o 
   4   0   6       14.75       17.04      3.85 o 
   5   0   6       19.74       14.29      4.40 o 
  -5   1   6       33.00       23.75      3.89 o 
  -4   1   6        9.34        6.60      3.30 o 
  -3   1   6      235.03      226.15      7.97 o 
  -2   1   6        2.94        1.79      1.15 o 
  -1   1   6       29.39       25.23      2.36 o 
   0   1   6        1.88        4.28      0.93 o 
   1   1   6      974.69      972.62     11.20 o 
   2   1   6       16.35       13.57      2.55 o 
   3   1   6      122.41      126.60      5.24 o 
   4   1   6        1.29        4.12      1.94 o 
   5   1   6      219.66      208.21      7.78 o 
  -5   2   6       99.79      116.39      8.52 o 
  -4   2   6        5.02        4.20      2.20 o 
  -3   2   6      871.00      900.78     17.11 o 
  -2   2   6        7.92       10.74      1.78 o 
  -1   2   6      162.05      161.43      4.07 o 
   0   2   6       20.62       23.92      1.65 o 
   1   2   6      114.91      121.38      3.89 o 
   2   2   6        8.34        9.15      1.92 o 
   3   2   6       28.40       34.67      5.22 o 
   4   2   6       76.80       77.76      8.52 o 
   5   2   6      143.04      131.52     11.55 o 
  -5   3   6        7.61        8.21      2.90 o 
  -4   3   6        1.85        3.70      2.11 o 
  -3   3   6      116.64      113.40      5.63 o 
  -2   3   6     1013.85     1015.17     14.05 o 
  -1   3   6        1.82        0.84      1.35 o 
   0   3   6       16.35       15.95      1.57 o 
   1   3   6        3.16        3.57      1.10 o 
   2   3   6       63.86       64.43      3.43 o 
   3   3   6      292.13      293.02      8.35 o 
   4   3   6      461.83      451.26     15.12 o 
   5   3   6      333.11      354.27     15.95 o 
  -5   4   6        0.03       -2.58      1.72 o 
  -4   4   6        5.66        7.32      2.50 o 
  -3   4   6        0.97       -0.12      1.72 o 
  -2   4   6      224.85      211.95      5.48 o 
  -1   4   6      166.42      173.07      6.84 o 
   0   4   6       34.58       32.37      1.84 o 
   1   4   6      327.20      333.92      5.70 o 
   2   4   6       86.37       82.31      3.92 o 
   3   4   6        8.25        3.30      1.94 o 
   4   4   6       29.13       31.42      3.50 o 
   5   4   6       36.00       39.36      4.28 o 
  -5   5   6       11.67        7.15      2.75 o 
  -4   5   6       33.76       29.46      4.95 o 
  -3   5   6       60.34       60.43      4.46 o 
  -2   5   6      125.94      124.83      4.79 o 
  -1   5   6      365.04      349.66     10.00 o 
   0   5   6        0.14        0.66      0.95 o 
   1   5   6      264.82      268.61     10.56 o 
   2   5   6       91.71       91.29      3.88 o 
   3   5   6      846.92      886.99     16.32 o 
   4   5   6       40.94       45.35      6.05 o 
   5   5   6        9.07        8.25      2.72 o 
  -5   6   6        0.03       -1.43      3.02 o 
  -4   6   6        6.23        6.13      2.50 o 
  -3   6   6        3.34        3.30      1.94 o 
  -2   6   6       44.72       50.76      5.85 o 
  -1   6   6        0.61        0.16      1.13 o 
   0   6   6      544.00      550.33      7.65 o 
   1   6   6      121.16      124.47      4.01 o 
   2   6   6      199.08      204.19      6.58 o 
   3   6   6      108.32      125.26      9.35 o 
   4   6   6        0.75        0.12      1.72 o 
   5   6   6       44.08       50.90      6.60 o 
  -5   7   6        3.87        5.29      2.75 o 
  -4   7   6       14.12       14.55      3.30 o 
  -3   7   6        0.45        2.47      1.94 o 
  -2   7   6        0.01        0.47      1.01 o 
  -1   7   6        6.19        7.99      1.67 o 
   0   7   6      118.48      122.07      4.13 o 
   1   7   6        0.34        2.30      1.03 o 
   2   7   6      358.30      348.70      8.92 o 
   3   7   6        5.13        7.15      2.11 o 
   4   7   6       33.59       32.94      3.68 o 
   5   7   6       19.03       15.47      3.11 o 
  -5   8   6       26.63       35.06      4.28 o 
  -4   8   6        0.40        0.06      1.72 o 
  -3   8   6      133.90      135.94      4.84 o 
  -2   8   6        4.82        5.39      1.33 o 
  -1   8   6        1.05        2.57      1.27 o 
   0   8   6      540.26      514.25     16.32 o 
   1   8   6        3.58        2.58      1.13 o 
   2   8   6      289.53      290.39      8.35 o 
   3   8   6       50.77       46.26      4.40 o 
   4   8   6        7.73        6.60      2.33 o 
   5   8   6       66.32       56.56      6.32 o 
  -4   9   6        6.92        4.76      1.90 o 
  -3   9   6       11.38       14.15      2.18 o 
  -2   9   6        1.38       -0.08      0.93 o 
  -1   9   6        0.37        1.18      1.41 o 
   0   9   6        0.39       -0.16      1.13 o 
   1   9   6       95.84       96.80      3.69 o 
   2   9   6      239.07      250.30      7.96 o 
   3   9   6        4.84        2.20      1.94 o 
   4   9   6       13.79       10.66      2.75 o 
  -4  10   6        0.09        0.73      1.59 o 
  -3  10   6       83.89       93.95      4.20 o 
  -2  10   6       24.33       25.54      2.20 o 
  -1  10   6        5.48        6.22      3.46 o 
   0  10   6      162.20      161.00      4.97 o 
   1  10   6      102.82      103.78      3.91 o 
   2  10   6       43.14       48.37      3.89 o 
   3  10   6       79.29       80.59      5.05 o 
   4  10   6       33.17       33.62      3.89 o 
  -4  11   6       59.82       62.90      4.98 o 
  -3  11   6        2.21        1.31      1.46 o 
  -2  11   6      215.90      209.47      5.28 o 
  -1  11   6      132.80      133.24      4.76 o 
   0  11   6      192.86      185.26      6.47 o 
   1  11   6        9.75        9.71      1.78 o 
   2  11   6       68.03       76.86      4.85 o 
   3  11   6        7.15        6.60      3.30 o 
   4  11   6      174.62      188.37      7.78 o 
  -4  12   6        3.20        2.80      1.99 o 
  -3  12   6       50.76       43.92      3.56 o 
  -2  12   6        1.89        0.68      1.29 o 
  -1  12   6        6.11        3.12      1.59 o 
   0  12   6      141.53      133.34      5.64 o 
   1  12   6       50.43       52.84      3.46 o 
   2  12   6        6.21        3.65      2.11 o 
   3  12   6        9.82        4.95      2.75 o 
   4  12   6       63.87       54.45      5.05 o 
  -4  13   6        2.91        0.07      1.78 o 
  -3  13   6       52.14       48.58      3.94 o 
  -2  13   6       20.59       23.36      2.40 o 
  -1  13   6      149.95      162.39      5.50 o 
   0  13   6       13.74       12.73      2.10 o 
   1  13   6       54.77       52.37      3.46 o 
   2  13   6       69.47       67.80      6.60 o 
   3  13   6       19.00       15.94      4.40 o 
  -3  14   6        1.36       -1.46      2.12 o 
  -2  14   6       13.68       13.87      2.90 o 
  -1  14   6        0.11       -0.42      1.53 o 
   0  14   6      290.48      284.90      6.52 o 
   1  14   6      127.42      134.07      6.41 o 
   2  14   6      272.51      284.64      9.47 o 
   3  14   6       56.45       74.77      7.15 o 
  -3  15   6        8.15        8.17      2.18 o 
  -2  15   6      138.98      133.34      6.79 o 
  -1  15   6        7.46        8.42      2.10 o 
   0  15   6      107.66      111.04      4.86 o 
   1  15   6       70.55       73.32      5.24 o 
   2  15   6        4.27        5.41      2.50 o 
   3  15   6      216.04      232.57     12.10 o 
  -2  16   6        6.78        4.95      2.72 o 
  -1  16   6       33.43       41.10      3.56 o 
   0  16   6       22.24       19.62      3.07 o 
   1  16   6       34.79       27.64      6.32 o 
   2  16   6        7.07        4.31      2.50 o 
  -2  17   6       70.88       69.75      6.87 o 
  -1  17   6        0.00        3.66      1.90 o 
   0  17   6       14.41       15.83      2.63 o 
   1  17   6        0.02        1.45      2.11 o 
   0  18   6      234.76      252.31      7.72 o 
  -5   1   7        1.32        0.35      2.20 o 
  -4   1   7        0.41        0.27      1.94 o 
  -3   1   7       26.73       31.37      3.89 o 
  -2   1   7        6.00        2.75      1.35 o 
  -1   1   7       12.71       12.44      1.81 o 
   0   1   7      514.40      514.14      7.82 o 
   1   1   7       78.71       78.31      3.02 o 
   2   1   7      354.34      351.89     13.75 o 
   3   1   7        0.13        0.00      1.55 o 
   4   1   7       27.41       31.34      5.50 o 
  -5   2   7        2.89       11.54      3.11 o 
  -4   2   7        0.23       -0.55      1.94 o 
  -3   2   7        0.00        0.27      1.94 o 
  -2   2   7       32.85       34.63      5.31 o 
  -1   2   7       65.95       65.90      3.24 o 
   0   2   7       72.37       76.87      3.78 o 
   1   2   7       56.95       59.96      2.86 o 
   2   2   7      144.32      140.37      6.87 o 
   3   2   7      333.24      295.90      9.13 o 
   4   2   7       21.43       16.49      4.40 o 
  -4   3   7       11.96       10.67      2.90 o 
  -3   3   7       11.20        9.62      2.72 o 
  -2   3   7        0.07       -0.53      1.30 o 
  -1   3   7        0.41        0.00      1.81 o 
   0   3   7       40.46       40.50      3.65 o 
   1   3   7        0.01       -0.41      0.82 o 
   2   3   7      136.65      138.83      5.83 o 
   3   3   7       57.84       45.63      6.05 o 
   4   3   7       55.14       43.43      6.05 o 
  -4   4   7       74.35       74.29     11.00 o 
  -3   4   7       74.25       70.57      5.77 o 
  -2   4   7       60.66       61.94      3.56 o 
  -1   4   7        9.39        6.06      1.55 o 
   0   4   7      112.38      113.31      3.43 o 
   1   4   7        1.22        1.92      1.10 o 
   2   4   7       74.51       84.83      4.85 o 
   3   4   7      159.36      164.94      9.90 o 
   4   4   7      108.16      108.31      8.25 o 
  -4   5   7        5.86        7.70      3.85 o 
  -3   5   7       41.54       44.70      4.28 o 
  -2   5   7        3.26        3.67      1.59 o 
  -1   5   7       78.39       79.78      3.59 o 
   0   5   7       29.17       25.80      2.34 o 
   1   5   7       14.25       14.75      1.65 o 
   2   5   7      101.26       89.06      7.15 o 
   3   5   7      319.40      321.11     13.75 o 
   4   5   7        5.86        5.68      2.24 o 
  -4   6   7        0.28        1.60      2.11 o 
  -3   6   7       35.96       26.19      3.50 o 
  -2   6   7       71.73       66.93      4.57 o 
  -1   6   7      133.72      128.82      6.78 o 
   0   6   7        0.11        1.65      1.27 o 
   1   6   7      740.25      748.88     10.02 o 
   2   6   7      108.72      100.06      7.70 o 
   3   6   7      349.85      357.10      9.86 o 
   4   6   7        4.25        4.35      2.11 o 
  -4   7   7       27.65       24.12      3.68 o 
  -3   7   7        6.39        4.50      2.11 o 
  -2   7   7       35.75       31.31      2.95 o 
  -1   7   7       22.29       20.90      2.31 o 
   0   7   7      300.91      324.08      7.30 o 
   1   7   7        2.63        5.47      1.43 o 
   2   7   7      573.05      623.63     19.80 o 
   3   7   7       16.14       12.98      2.75 o 
   4   7   7      113.65      136.60      8.52 o 
  -4   8   7       19.74       14.58      3.50 o 
  -3   8   7       20.51       22.43      3.50 o 
  -2   8   7       19.61       23.60      2.74 o 
  -1   8   7       46.28       49.04      3.17 o 
   0   8   7       21.54       19.27      2.71 o 
   1   8   7      306.98      318.99      8.94 o 
   2   8   7       30.35       25.29      4.95 o 
   3   8   7       26.80       27.15      3.29 o 
   4   8   7       84.75       94.41      7.97 o 
  -4   9   7        5.22        3.85      2.72 o 
  -3   9   7       34.00       36.21      4.07 o 
  -2   9   7        1.14        1.72      1.52 o 
  -1   9   7      110.34      116.10      5.98 o 
   0   9   7        3.06        3.30      1.59 o 
   1   9   7        0.34        1.77      1.72 o 
   2   9   7       55.39       54.43      6.60 o 
   3   9   7       95.39       93.87      7.97 o 
   4   9   7       70.84       64.51      6.60 o 
  -3  10   7       33.15       28.27      4.40 o 
  -2  10   7      100.85      107.96      4.75 o 
  -1  10   7        7.36        4.71      1.78 o 
   0  10   7       80.66       79.00      3.91 o 
   1  10   7       61.84       61.48      4.46 o 
   2  10   7       23.10       22.50      3.29 o 
   3  10   7        7.18        7.57      2.50 o 
  -3  11   7        9.80        7.70      2.72 o 
  -2  11   7       22.10       25.07      3.32 o 
  -1  11   7        6.01        6.21      1.98 o 
   0  11   7       88.31       87.79      4.13 o 
   1  11   7       25.02       20.37      3.11 o 
   2  11   7       30.44       38.13      6.32 o 
   3  11   7        5.41        2.20      2.33 o 
  -3  12   7       15.92       16.52      3.57 o 
  -2  12   7       31.60       24.53      2.95 o 
  -1  12   7      109.22      110.66      4.76 o 
   0  12   7       92.46       86.28      4.14 o 
   1  12   7      255.99      264.24      8.94 o 
   2  12   7       50.41       50.29      6.05 o 
   3  12   7      182.52      204.03     10.45 o 
  -2  13   7       24.19       20.43      3.09 o 
  -1  13   7        5.65        3.47      1.73 o 
   0  13   7        2.81        5.50      1.78 o 
   1  13   7        3.46        5.79      3.30 o 
   2  13   7       91.22      101.48      6.02 o 
  -2  14   7       62.77       65.35      4.55 o 
  -1  14   7        0.16       -0.55      1.59 o 
   0  14   7       62.85       60.50      3.91 o 
   1  14   7        1.37        0.80      2.11 o 
   2  14   7        6.43        3.55      2.50 o 
  -1  15   7       38.83       44.83      3.69 o 
   0  15   7       91.45       88.98      4.74 o 
   1  15   7        1.36        2.20      2.33 o 
   0  16   7        0.68       -0.43      1.85 o 
  -4   0   8        0.89        1.10      3.85 o 
  -3   0   8        0.94        0.00      2.75 o 
  -2   0   8        9.72        4.40      2.75 o 
  -1   0   8      100.91      117.23      5.40 o 
   0   0   8      215.17      223.23      9.90 o 
   1   0   8       52.20       61.17      4.07 o 
   2   0   8      324.61      312.86     13.20 o 
   3   0   8        0.07       -0.55      2.20 o 
   4   0   8      220.89      216.08     12.10 o 
  -4   1   8        0.16        0.04      3.02 o 
  -3   1   8        5.65        3.02      2.33 o 
  -2   1   8        0.17       -0.27      1.55 o 
  -1   1   8       21.82       30.69      5.68 o 
   0   1   8       16.08       15.11      1.92 o 
   1   1   8       29.13       33.04      2.74 o 
   2   1   8        0.82        3.30      1.94 o 
   3   1   8       45.16       45.08      4.46 o 
   4   1   8       65.80       66.45      5.63 o 
  -4   2   8       87.79       83.86      7.70 o 
  -3   2   8        5.79        7.51      2.90 o 
  -2   2   8       10.53       13.96      2.90 o 
  -1   2   8        2.75        3.67      1.59 o 
   0   2   8       64.52       65.41      3.00 o 
   1   2   8        2.63        2.20      1.59 o 
   2   2   8        5.52        6.60      2.33 o 
   3   2   8       44.19       49.21      4.66 o 
   4   2   8        1.30        2.11      2.50 o 
  -4   3   8       58.70       61.59      5.63 o 
  -3   3   8       99.79       95.14      6.22 o 
  -2   3   8       24.24       32.59      2.91 o 
  -1   3   8       33.50       32.19      2.74 o 
   0   3   8      117.58      120.84      4.54 o 
   1   3   8        0.45        0.12      1.35 o 
   2   3   8        7.87        4.20      2.20 o 
   3   3   8       67.96       65.18      5.05 o 
  -3   4   8      104.17       89.31      6.02 o 
  -2   4   8       46.07       43.02      4.44 o 
  -1   4   8        0.10       -0.04      1.35 o 
   0   4   8       85.86       83.17      4.01 o 
   1   4   8        1.41        0.89      1.46 o 
   2   4   8      135.84      131.44      8.80 o 
   3   4   8       43.11       44.89      4.28 o 
  -3   5   8       57.47       49.98      4.85 o 
  -2   5   8        6.08        6.78      2.16 o 
  -1   5   8       10.49       10.85      2.30 o 
   0   5   8        5.78        9.17      2.03 o 
   1   5   8      123.12      130.22      4.74 o 
   2   5   8      166.47      168.28      8.25 o 
   3   5   8       34.32       37.93      4.28 o 
  -3   6   8       18.59       17.64      5.77 o 
  -2   6   8        0.48       -0.13      1.78 o 
  -1   6   8       71.72       62.79      5.73 o 
   0   6   8       19.06       19.02      2.42 o 
   1   6   8       81.95       82.47      4.85 o 
   2   6   8      123.49      124.64      9.07 o 
   3   6   8        4.63        1.10      3.30 o 
  -3   7   8        8.46        7.15      2.72 o 
  -2   7   8        2.30        1.97      1.67 o 
  -1   7   8       11.89        8.96      1.93 o 
   0   7   8       11.30       15.67      2.22 o 
   1   7   8       64.79       62.67      4.46 o 
   2   7   8        7.12        6.60      3.30 o 
   3   7   8       21.18       15.94      4.95 o 
  -3   8   8        0.18       -0.30      2.11 o 
  -2   8   8        1.32        0.31      1.60 o 
  -1   8   8      174.60      169.85      5.71 o 
   0   8   8        4.02        6.32      1.78 o 
   1   8   8        2.27       -1.53      1.72 o 
   2   8   8       26.45       26.94      5.50 o 
   3   8   8        0.00       -3.30      2.75 o 
  -3   9   8        2.43        1.37      2.33 o 
  -2   9   8        0.29        0.74      1.67 o 
  -1   9   8        0.28       -0.47      1.46 o 
   0   9   8        2.16        2.93      1.59 o 
   1   9   8      140.68      135.51      7.97 o 
   2   9   8        0.69       -2.75      2.20 o 
  -2  10   8        1.31        0.67      1.73 o 
  -1  10   8      114.28      125.83      5.28 o 
   0  10   8      111.80      101.22      4.81 o 
   1  10   8        0.75       -0.55      1.94 o 
   2  10   8       27.76       28.59      5.50 o 
  -2  11   8       24.56       22.49      3.06 o 
  -1  11   8       39.92       37.18      3.46 o 
   0  11   8        0.70        0.68      1.67 o 
   1  11   8       18.17       17.61      3.11 o 
   2  11   8        0.70        1.65      2.75 o 
  -1  12   8        9.76        4.86      2.10 o 
   0  12   8        4.59        3.85      1.90 o 
   1  12   8       33.73       34.50      6.87 o 
   0  13   8        1.96        1.55      2.05 o 
  -2   1   9        1.01        0.82      1.94 o 
  -1   1   9      124.87      126.73     12.10 o 
   0   1   9       24.55       24.67      2.96 o 
   1   1   9       42.52       41.71      4.07 o 
   2   1   9        4.63        7.15      3.57 o 
  -2   2   9        7.18        5.29      2.75 o 
  -1   2   9        4.13        4.44      3.02 o 
   0   2   9       18.33       18.94      2.54 o 
   1   2   9       32.71       29.88      3.68 o 
   2   2   9       61.76       53.86      9.90 o 
  -2   3   9        0.22        1.70      2.47 o 
  -1   3   9       15.59       13.16      2.42 o 
   0   3   9       12.26       11.04      2.10 o 
   1   3   9       82.97       77.98      5.24 o 
   2   3   9       40.80       31.08      3.89 o 
  -2   4   9       12.49       10.56      2.90 o 
  -1   4   9       21.54       19.55      2.74 o 
   0   4   9        9.61       10.45      2.22 o 
   1   4   9       14.18       15.39      4.40 o 
   2   4   9       87.19       85.83      5.79 o 
  -2   5   9       18.99       20.96      2.86 o 
  -1   5   9        0.15        0.37      1.59 o 
   0   5   9       62.33       60.48      4.92 o 
   1   5   9        3.80        3.85      3.30 o 
   2   5   9       63.69       58.81      6.87 o 
  -2   6   9        6.83        6.02      2.10 o 
  -1   6   9        6.77        4.90      2.97 o 
   0   6   9       64.26       69.76      4.10 o 
   1   6   9      128.73      138.55      9.35 o 
  -1   7   9       34.92       40.90      3.49 o 
   0   7   9       50.38       49.79      3.70 o 
   1   7   9       46.77       42.88      6.60 o 
  -1   8   9        0.15        0.52      1.67 o 
   0   8   9       12.71        8.39      2.10 o 
   1   8   9       18.45       17.04      4.95 o 
                                                 
